# Supplementary material for: Nutritional Composition, In Vitro Starch Digestibility and Antioxidant Activities of Composite Flour Made from Wheat and Mature, Unripe Pawpaw (Carica papaya) Fruit Flour
Source: Nutrients. 2022 Nov 14;14(22):4821. doi: 10.3390/nu14224821 (PMC9697140; doi:10.3390/nu14224821)
Supplement: Supplementary file 1 [file nutrients-14-04821-s001.zip]

Archive with 1 entries (1 files):
- nutrients-2001667-supplementary.pdf
